# Supplementary material for: Residence in Proximity of a Coal-Oil-Fired Thermal Power Plant and Risk of Lung and Bladder Cancer in North-Eastern Italy. A Population-Based Study: 1995–2009
Source: Int J Environ Res Public Health. 2017 Jul 31;14(8):860. doi: 10.3390/ijerph14080860 (PMC5580564; doi:10.3390/ijerph14080860)
Supplement: Supplementary file 1 [file ijerph-14-00860-s001.zip]

Archive with 1 entries (1 files):
- Collarile_Suppl_Tabs.docx
